# Supplementary material for: Investigating the Sensitivity of Low-Cost Sensors in Measuring Particle Number Concentrations across Diverse Atmospheric Conditions in Greece and Spain
Source: Sensors (Basel). 2023 Jul 20;23(14):6541. doi: 10.3390/s23146541 (PMC10383866; doi:10.3390/s23146541)
Supplement: Supplementary file 1 [file sensors-23-06541-s001.zip]

Archive with 1 entries (1 files):
- sensors-2498465-supplementary.pdf
